# Supplementary material for: Correction: A Systematic Comparison of the Anti-Tumoural Activity and Toxicity of the Three Adv-TKs
Source: PLoS One. 2016 Apr 7;11(4):e0153540. doi: 10.1371/journal.pone.0153540 (PMC4824467; doi:10.1371/journal.pone.0153540)
Supplement: S1 File — (ZIP) [file pone.0153540.s001.zip]

Archive with 39 entries (28 files):
- S1 File/Fig.1/
- S1 File/Fig.1/Fig 1B.tif
- S1 File/Fig.1/Fig 1C.tif
- S1 File/Fig.2/
- S1 File/Fig.2/Fig.2A/
- S1 File/Fig.2/Fig.2A/Fig.2A left panel/
- S1 File/Fig.2/Fig.2A/Fig.2A left panel/MKN45 actin Adv-TK.tif
- S1 File/Fig.2/Fig.2A/Fig.2A left panel/MKN45 actin M7.tif
- S1 File/Fig.2/Fig.2A/Fig.2A left panel/MKN45 actin M8.tif
- S1 File/Fig.2/Fig.2A/Fig.2A left panel/MKN45 TK  Adv-TK.tif
- S1 File/Fig.2/Fig.2A/Fig.2A left panel/MKN45 TK M7.tif
- S1 File/Fig.2/Fig.2A/Fig.2A left panel/MKN45 TK M8.tif
- S1 File/Fig.2/Fig.2A/Fig.2A right panel/
- S1 File/Fig.2/Fig.2A/Fig.2A right panel/MCF10A actin ADV-TK.tif
- S1 File/Fig.2/Fig.2A/Fig.2A right panel/MCF10A actin M7.tif
- S1 File/Fig.2/Fig.2A/Fig.2A right panel/MCF10A actin M8.tif
- S1 File/Fig.2/Fig.2A/Fig.2A right panel/MCF10A TK Adv-TK.tif
- S1 File/Fig.2/Fig.2A/Fig.2A right panel/MCF10A TK M7.tif
- S1 File/Fig.2/Fig.2A/Fig.2A right panel/MCF10A TK M8.tif
- S1 File/Fig.2/Fig.2B/
- S1 File/Fig.2/Fig.2B/Fig.2B left panel/
- S1 File/Fig.2/Fig.2B/Fig.2B left panel/MKN45 actin.tif
- S1 File/Fig.2/Fig.2B/Fig.2B left panel/MKN45 TK.tif
- S1 File/Fig.2/Fig.2B/Fig.2B right panel/
- S1 File/Fig.2/Fig.2B/Fig.2B right panel/MCF-10A actin.tif
- S1 File/Fig.2/Fig.2B/Fig.2B right panel/MCF-10A TK.tif
- S1 File/Fig.2/Fig.2F/
- S1 File/Fig.2/Fig.2F/5 day-1.jpg
- S1 File/Fig.2/Fig.2F/5 day-2.jpg
- S1 File/Fig.2/Fig.2F/7 day-1.jpg
- S1 File/Fig.2/Fig.2F/7 day-2.jpg
- S1 File/Fig.2/Fig.2G/
- S1 File/Fig.2/Fig.2G/MCF10A-1.jpg
- S1 File/Fig.2/Fig.2G/MCF10A-2.jpg
- S1 File/Fig.2/Fig.2G/MCF10A-3.jpg
- S1 File/Fig.3/
- S1 File/Fig.3/specimen  1.doc
- S1 File/Fig.3/specimen  2.doc
- S1 File/table about the underlying images.docx
