# Supplementary material for: Correction: A Systematic Comparison of the Anti-Tumoural Activity and Toxicity of the Three Adv-TKs
Source: PLoS One. 2016 Apr 7;11(4):e0153540. doi: 10.1371/journal.pone.0153540 (PMC4824467; doi:10.1371/journal.pone.0153540)
Supplement: S2 File — (ZIP) [file pone.0153540.s002.zip]

Archive with 33 entries (26 files):
- S2 File/Fig.4A/
- S2 File/Fig.4A/Ad5dE1AdADP.JPG
- S2 File/Fig.4A/Ad5dE1Adgp19k.jpg
- S2 File/Fig.4A/Adv-TK.jpg
- S2 File/Fig.4A/CONTROL.jpg
- S2 File/Fig.4A/M7.jpg
- S2 File/Fig.4A/M8.JPG
- S2 File/Fig.5/
- S2 File/Fig.5/Fig.5A/
- S2 File/Fig.5/Fig.5A/Fig.5A lower panel IHC/
- S2 File/Fig.5/Fig.5A/Fig.5A lower panel IHC/Ad5dE1AdADP.tif
- S2 File/Fig.5/Fig.5A/Fig.5A lower panel IHC/Ad5dE1Adgp19k.tif
- S2 File/Fig.5/Fig.5A/Fig.5A lower panel IHC/Adv-TK.tif
- S2 File/Fig.5/Fig.5A/Fig.5A lower panel IHC/CONTROL.tif
- S2 File/Fig.5/Fig.5A/Fig.5A lower panel IHC/M7.tif
- S2 File/Fig.5/Fig.5A/Fig.5A lower panel IHC/M8.tif
- S2 File/Fig.5/Fig.5A/Fig.5A middle panel in situ/
- S2 File/Fig.5/Fig.5A/Fig.5A middle panel in situ/Ad5dE1AdADP.jpg
- S2 File/Fig.5/Fig.5A/Fig.5A middle panel in situ/Ad5dE1Adgp19k.jpg
- S2 File/Fig.5/Fig.5A/Fig.5A middle panel in situ/Adv-TK.jpg
- S2 File/Fig.5/Fig.5A/Fig.5A middle panel in situ/CONTROL.jpg
- S2 File/Fig.5/Fig.5A/Fig.5A middle panel in situ/M7.jpg
- S2 File/Fig.5/Fig.5A/Fig.5A middle panel in situ/M8.jpg
- S2 File/Fig.5/Fig.5A/Fig.5A upper panel HE/
- S2 File/Fig.5/Fig.5A/Fig.5A upper panel HE/Ad5dE1AdADP.tif
- S2 File/Fig.5/Fig.5A/Fig.5A upper panel HE/Ad5dE1Adgp19k.tif
- S2 File/Fig.5/Fig.5A/Fig.5A upper panel HE/Adv-TK.tif
- S2 File/Fig.5/Fig.5A/Fig.5A upper panel HE/CONTROL.tif
- S2 File/Fig.5/Fig.5A/Fig.5A upper panel HE/M7.tif
- S2 File/Fig.5/Fig.5A/Fig.5A upper panel HE/M8.tif
- S2 File/Fig.5/Fig.5D/
- S2 File/Fig.5/Fig.5D/actin.TIF
- S2 File/Fig.5/Fig.5D/TK.tif
