# Supplementary material for: Correction: A Systematic Comparison of the Anti-Tumoural Activity and Toxicity of the Three Adv-TKs
Source: PLoS One. 2016 Apr 7;11(4):e0153540. doi: 10.1371/journal.pone.0153540 (PMC4824467; doi:10.1371/journal.pone.0153540)
Supplement: S3 File — (ZIP) [file pone.0153540.s003.zip]

Archive with 36 entries (29 files):
- S3 File/Fig.6E/
- S3 File/Fig.6E/KINDEY/
- S3 File/Fig.6E/KINDEY/Adv-TK+GCV.jpg
- S3 File/Fig.6E/KINDEY/CONTROL.jpg
- S3 File/Fig.6E/KINDEY/GCV.jpg
- S3 File/Fig.6E/KINDEY/M7+GCV.jpg
- S3 File/Fig.6E/KINDEY/M8+GCV.jpg
- S3 File/Fig.6E/LIVER/
- S3 File/Fig.6E/LIVER/Adv-TK+GCV.jpg
- S3 File/Fig.6E/LIVER/CONTROL.jpg
- S3 File/Fig.6E/LIVER/GCV.jpg
- S3 File/Fig.6E/LIVER/M7+GCV.jpg
- S3 File/Fig.6E/LIVER/M8+GCV.jpg
- S3 File/Fig.6E/LUNG/
- S3 File/Fig.6E/LUNG/Adv-TK+GCV.jpg
- S3 File/Fig.6E/LUNG/CONTROL.jpg
- S3 File/Fig.6E/LUNG/GCV.jpg
- S3 File/Fig.6E/LUNG/M7+GCV.jpg
- S3 File/Fig.6E/LUNG/M8+GCV.jpg
- S3 File/Fig.6E/SPLEEN/
- S3 File/Fig.6E/SPLEEN/Adv-TK+GCV.jpg
- S3 File/Fig.6E/SPLEEN/CONTROL.jpg
- S3 File/Fig.6E/SPLEEN/GCV.jpg
- S3 File/Fig.6E/SPLEEN/M7+GCV.jpg
- S3 File/Fig.6E/SPLEEN/M8+GCV.jpg
- S3 File/Supplementary Fig.6G/
- S3 File/Supplementary Fig.6G/specimen  3.doc
- S3 File/Supplementary Fig.6G/specimen  4.doc
- S3 File/Supplementary Fig.6G/specimen  5.doc
- S3 File/Supplementary Fig.8/
- S3 File/Supplementary Fig.8/S8A.tif
- S3 File/Supplementary Fig.8/S8B.tif
- S3 File/Supplementary Fig.8/S8C.tif
- S3 File/Supplementary Fig.8/S8D.tif
- S3 File/Supplementary Fig.8/S8E.tif
- S3 File/Supplementary Fig.8/S8F.tif
